# Supplementary material for: FCGR Genetic Variation in Two Populations From Ecuador Highlands—Extensive Copy-Number Variation, Distinctive Distribution of Functional Polymorphisms, and a Novel, Locally Common, Chimeric FCGR3B/A (CD16B/A) Gene
Source: Front Immunol. 2021 May 24;12:615645. doi: 10.3389/fimmu.2021.615645 (PMC8183472; doi:10.3389/fimmu.2021.615645)
Supplement: Supplementary file 1 [file DataSheet_1.xlsx]

## Sheet: Table I. FCGR CNV
			South Americans					European ancestry				African ancestry					Asians
	Ecuadorians			Peruvians1		Mixed2	Mixed3	Dutch4,5	United Kingdom6	South Africans7, 3		Kenyans6	Ethiopians3	Nigerians8	Vietnamese6		Chinese 3, 6, 8		Japanese8
	Ecuador highlands	Llano Grande	Ashaninka	Matsiguenga	Aymara	Colombian, Brazilian and Mexican	Dutch, Australian, Austrian and UK					Mixed		Yoruba (Ibadan)	Kinh	Han-Chinese3	Beijing8	Hong-Kong6	Tokyo
	N=70	N=36	N=120	N=84	N=120	N=64	N=919	N=1464/1295	N=1484	N=1317	N=1493	N=833	N=142	N=88	N=885	N=428	N=32	N=989	N=32
FCGR2A
2 gene copies	70 (100)	36 (100)					919 (100)	146 (100)		131 (100)	149 (100)		142 (100)			428 (100)
FCGR3A
0 gene copy		0*	0	0	0	1 (1.6)	0	0	0	0	0	0	0	0	0	0	0	0	0
1 gene copy	1 (1.4)	6 (16.7)†	13 (10.8)	9 (10.7)	16 (13.3)	1 (1.6)	11 (1.2)	2 (1.6)5	20 (1.3)	0	0	4(0.4)	0	1 (2,9)	10 (1.1)	3 (0.7)	1 (3.1)	7 (0.7)	0
2 gene copies	68 (97.1)	28 (77.8)	105 (87.5)	72 (85.7)	104 (86.7)	56 (87.5)	864 (94.0)	122 (94.6)	1389 (93.7)	126 (96.2)	146 (98.0)	814(97.7)	138 (97.2)	33 (94,3)	799 (90.2)	399 (93.2)	26 (81.2)	931 (94.1)	28 (87.5)
3 gene copies	1 (1.4)	2 (5.6)	2 (1.7)	3 (3.6)	0	6 (9.4)	43 (4.7)	5 (3.9)	75 (5.1)	5 (3.8)	3 (2.0)	15(1.8)	4 (2.8)	1 (2,9)	76 (8.5)	26 (6.1)	5 (15.6)	51 (5.2)	3 (9.4)
4 gene copies	0	0	0	0	0	0	1 (0.1)				0				0	0	0	0	1 (3.1)
FCGR2C
0 gene copy			3 (2.5)	8 (9.5)	0		1 (0.1)	0		0	0	154 (8.5)	1 (0.7)		94 (10.6)	0		100 (10.1)
1 gene copy	5 (7.1)	1 (2.8)	28 (23.3)	27 (32.1)	20 (16.7)		68 (7.4)	10 (6.8) 4		9 (6.9)	7 (0.05)		20 (14.1)			39 (9.1)
2 gene copies	36 (51.4)	11 (30.6)	60 (50)	39 (46.4)	72 (60)		722 (78.6)	116 (79.5)		93 (71)	101 (67.8)	611 (73.3)	94 (66.2)		596 (67.3)	293 (68.5)		704 (71.2)
3 gene copies	23(32.9)	11 (30.6)	27 (22.5)	9 (10.7)	28 (23.3)		116 (12.6)	20 (13.7)		25 (19.1)	37 (24.8)	68 (8.2)	26 (18.3)		203 (22.9)	88 (20.6)		185 (18.7)
4 gene copies	6 (8.6)	12 (33.3)	2 (1.7)	1 (1.2)	1 (0.8)		11 (1.2)	0		4 (3.1)	4 (2.7)		1 (0.7)			7 (1.6)
5 gene copies	0	0	0	1 (1.2)	0		0	0		0	0	0			0	0		0
6 gene copies	0	1 (2.8)	1 (0.8)	0	0		0	0		0	0	0			0	0		0
FCGR3B
0 gene copy			3 (2.5)	9 (10.7)	0	1 (1.6)	1 (0.1)	0		0	0	152 (18.2)	1 (0.7)		90 (10.2)	0	0	97 (9.8)	0
1 gene copy	5 (7.1)	1 (28)	27 (22.5)	24 (28.6)	5 (4.2)	9 (14.1)	60 (6.5)	9 (6.2)4		10 (7.6)	7 (4.7)		21 (14.8)	5(14,3)		38 (8.9)	3 (9.4)		2 (6.3)
2 gene copies	35 (50)	10 (27.8)	58 (48.3)	39 (46.4)	86 (71.7)	23 (35.9)	767 (83.5)	121 (82.9)		97 (74)	104 (70.0)	624	96 (67.6)	30 (85,7)	672 (75.9)	311 (72.7)	19 (59.4)	754 (76.2)	19 (59.4)
3 gene copies	25 (35.7)	13 (36.1)	27 (22.5)	9 (10.7)	28 (23.3)	26 (40.6)	83 (9.0)	16 (10.9)		20 (15.3)	34 (23.1)	55 (6.6)	23 (16.2)	0	123 (13.9)	74 (17.3)	9 (28.1)	138 (13.9)	11 (34.4)
4 gene copies	5 (7.1)	11 (30.6)	4 (3.3)	2 (2.4)	1 (0.8)	2 (3.1)	8 (0.9)	0		4 (3.1)	4 (2.7)		1 (0.7)			3 (0.7)	1 (3.1)		0
5 gene copies	0	1 (2.8)	0	1 (1.2)	0	1 (1.6)	0	0		0	0	0	0		0	0	0	0	0
6 gene copies	0	0	0	0	0	2 (3.1)	0	0		0	0	0	0		0	0	0	0	0
7 gene copies	0	0	1 (0.8)	0	0	0	0	0		0	0	0	0		0	0	0	0	0
FCGR2B
2 gene copies	70 (100)	36 (100)					919 (100)	146 (100)		131(100)	149 (100)		142 (100)			428 (100)
Supp Table I. Copy number variation of FCGR genes in different populations
* no individuals completely lacking FCGR3A were found in this sample; three CD16A immunodeficient individuals (CNR2del/CNR5del) from the same population were described previously9
† includes 4 FCGR3B/A carriers
1 Zuccherato LW et al. J R Soc Interface 2017; 14: 20170057.
2 Machado LR et al. Am J Hum Genet 2012; 90: 973-85.
3 Nagelkerke SQ et al. Front Immunol 2019; 10: 185.
4 van der Heijden J et al. J Immunol 2012; 188: 1318-24.
5 Breunis WB et al. Hum Mut 2009; 30: E640-50
6 Niederer HA et al. Hum Mol Genet 2010; 19: 3282-94.
7 Lassauniere R et al. Genes Immun 2016; 17: 93-104.
8 Hollox EJ et al. Hum Mutat 2009; 30: 477-84.
9 Perez-Portilla A et al. J Allergy Clin Immunol 2020; 145: 1288-92.

## Sheet: Table II. FCGR Genotypes
Genotype	Llano Grande	Other Ecuador highlands
	N=36	N=70
	N (frequency)	N (frequency)
WT/WT	7 (19.4%)	35 (50%)
WT/CNR1dupl	10 (27.8%)	23 (32.9%)
WT/CNR1del		5 (7.1%)
WT/CNR5del	1 (2.8%)
CNR1dupl/CNR1dupl	11 (30.6%)	5 (7.1%)
CNR1dupl/CNR2dupl	1 (2.8%)	1 (1.4%)
CNR1dupl/CNR2del	1 (2.8%)	1 (1.4%)
CNR1dupl/CNR5del	3 (8.3%)
3xCNR1dupl/CNR5del	1 (2.8%)
4xCNR1dupl/CNR2dupl	1 (2.8%)
Supp Table II. Distribution of FCGR CNR genotypes in highlands Ecuadorians

## Sheet: Table III. FCGR functional SNPs
					South Americans						European ancestry					African ancestry							Asians
	Ecuadorians			Argentinians		Brazilians		Colombians5	Hispanics6	Mixed	Mixed7	Dutch8	British9, 10	South Africans11, 7		Kenyans9, 11		Ethiopians7, 12		Nigerians13		Chinese7, 14, 15		Japanese16	Indians6, 17
	Ecuador highlands	Llano Grande	Mixed1	Toba (Rosario)1	(Cordoba)2	Xikirin-Kayapo3	Rio Grande do Norte4	Mixed	Southwest USA	1000 Genomes EUROPE	Dutch, Australian, Austrian and UK					Mixed9	Luhya11			Yoruba	Han-Chinese7	Yunnan14	Beijing15		Bangalore6/ Dravidia17
	N=70	N=36†	N=192	N=26	N=102	N=92	N=364	N=115	N=99	N=379	N=919	N=100	N=4439/14010	N=13111	N=1497	N=346	N=97	N=1427	N=7712	N=88	N=428	N=129	N=225	N=303	N=936 / 17617
FCGR2A
p.His166Arg genotype frequency
166R/R	19 (27.1)	15 (41.7)			41 (40.2)	77 (83.7)	106 (29.3)			98 (25.9)	187 (20.3)	20 (20)	101 (28.4)9	41 (31.3)	56 (37.6)	114 (33.1)	23 (23.7)	37 (26.1)	24 (31.2)	23 (26.1)	37 (8.6)	18 (14.0)	22 (9.8)	11 (3.6)	24 (13.6)17
166H/R	35 (50)	17 (47.2)			39 (38.2)	14 (15.2)	182 (50.3)			183 (48.3)	463 (50.4)	52 (52)	177 (49.8)	64 (48.9)	71 (47.7)	169 (49.1)	43 (44.3)	80 (56.3)	34 (44.1)	47 (53.4)	207 (48.4)	58 (45.0)	100 (44.4)	95 (31.4)	86 (48.9)
166H/H	16 (22.9)	4 (11.1)			22 (21.6)	1 (1.1)	74 (20.4)			98 (25.9)	269 (29.3)	28 (28)	77 (21.6)	26 (19.8)	22 (14.8)	61 (17.7)	31 (32)	25 (17.6)	19 (24.7)	18 (20.5)	184 (43.0)	53 (41.1)	103 (45.8)	197 (65.0)	66 (37.5)
HW equilibrium	p=0.987	p=0.802*			p=0.036	p=0.689*	p=0.798			p=0.504	p=0.634	p=0.641	p=0.973	p=0.910	p=0.948	p=0.905	p=0.290	p=0.108	p=0.321	p=0.502	p=0.046	p=0.739	p=0.750	p=0.913	p=0.630
Carriage of at lest one allele
p.166Arg+	54 (77.1)	32 (88.9)			61 (59.8)	91 (98.9)	288 (79.6)			281 (74.1)	650 (70.7)	72 (72)	278 (78.3)	105 (80.2)	127 (85.2)	283 (82.3)	66 (68.0)	117 (82.4)	58 (75.3)	70 (79.5)	244 (57.0)	76 (58.9)	122 (54.2)	106 (35.0)	152 (86.4)
p.166His+	51 (72.9)	21 (58.3)			80 (78.4)	15(16.3)	256 (70.7)			281 (74.1)	732 (79.7)	80 (80)	254 (71.5)	90 (68.7)	78 (52.3)	230 (66.9)	74 (76.3)	105 (73.9)	53 (68.8)	65 (73.9)	391 (91.4)	111 (86.0)	203 (90.2)	292 (96.4)	110 (62.5)
Allele frequency
p.166Arg	0.52	0.65			0.59	0.91	0.54			0.50	0.46	0.46	0.53	0.56	0.61	0.58	0.46	0.54	0.53	0.53	0.33	0.36	0.32	0.19	0.38
p.166His	0.48	0.35			0.41	0.09	0.46			0.50	0.54	0.54	0.47	0.44	0.39	0.42	0.54	0.46	0.47	0.47	0.67	0.67	0.68	0.81	0.62
FCGR3A
p.Val176Phe genotype frequency
176F/F	45 (64.3)	28 (77.8)			70 (68.6)		180 (49.6)	51 (44.3)		212 (55.9)	368 (40.0)	48 (48)		50 (38.2)	61 (40.9)	157 (45.4)	74 (76.3)	50 (35.2)	24 (32.4)	46 (52.3)	169 (39.5)	48 (37.2)	115 (51.1)	145 (47.8)
176F/V	21 (30)	5 (13.9)			18 (17.7)		148 (40.8)	53 (46.1)		130 (34.3)	380 (41.3)	41 (41)		63 (48.1)	68 (45.6)	125 (36.1)	19 (19.6)	61 (43.0)	32 (43.3)	40 (45.5)	170 (39.7)	63 (48.8)	94 (41.8)	132 (43.6)
176V/V	2 (2.9)	-			14 (13.7)		35 (9.6)	11 (9.6)		37 (9.7)	116 (12.6)	7 (7)		13 (9.9)	17 (11.4)	25 (7.2)	4 (4.1)	27 (19.0)	18 (24.3)	2 (2.3)	60 (14.0)	18 (14.0)	16 (7.1)	26 (8.6)
HW equilibrium	p=0.810*	p=0.638*			p=0.000001		p=0.571	p=0.602		p=0.013	p=0.257	p=0.661		p=0.289	p=0.767	p=0.986	p=0.072*	p=0.107	p=0.266	p=0.047*	p=0.114	p=0.711	p=0.587	p=0.599
176F	2 (2.9)	1 (2.8)									6 (0.7)	0		0	0			0			0
176V	1 (1.4)	-									5 (0.5)	1 (1)		0	0			0			3 (0.7)
176F/F/F	-	2 (5.6)									11 (1.2)	1 (1)		0	0			1 (0.7)			8 (1.9)
176V/V/V	-	-									2 (0.2)	1 (1)		0	0			1 (0.7)			1 (0.2)
176F/F/V	1 (1.4)	-									18 (2.0)	0		1 (0.8)	3 (2.0)			2 (1.4)			11 (2.6)
176F/V/V	-	-									12 (1.3)	1 (1)		4 (3.1)	0			0			6 (1.4)
176F/F/V/V	-	-									1 (0.1)	0		0	0			0			0
Carriage of at least one allele
p.176Phe+	69 (98.6)	36 (100)			88 (86.3)		328 (90.4)	103 (89.6)		342 (90.2)	796 (86.6)	91 (91)		118 (90)	132 (88.6)		93 (95.9)	114 (80.3)	56 (75.7)	86 (97.8)	364 (85.0)	111 (86.0)	209 (92.9)	277 (91.4)
p.176Val+	25 (35.7)	5 (13.9)			32 (31.4)		183 (50.4)	64 (55.7)		167 (44.1)	534 (58.1)	51 (51)		81 (61.8)	88 (59.1)		23 (23.7)	91 (64.1)	50 (67.6)	42 (47.8)	251 (58.6)	81 (62.8)	110 (48.9)	158 (52.1)
Allele frequency
p.176Phe	0.81	0.93									0.64	0.70		0.63	0.65			0.58			0.64
p.176Val	0.19	0.07									0.36	0.30		0.37	0.35			0.42			0.36
Combined SNP+CNV frequencies¶
FCGR3A deletion	0.01	0.01
p.176Phe (single copy)	0.8	0.89
p.176Val (single copy)	0.19	0.07
p.176Phe-p.176Val (FCGR3A duplication)	0.01	-
p.176Phe-p.176Phe (FCGR3A duplication)	-	0.03
FCGR2C
p.Gln57Ter genotype frequency
57*/*	29 (41.4)	12 (33.3)									549 (59.7)	66 (66)			90 (60.4)			85 (59.9)			291 (68.0)
57Q/*	7 (10)	-									158 (17.2)	16 (16)			11 (7.4)			9 (6.3)			2 (0.5)
57Q/Q	1 (1.4)	-									15 (1.6)	0			0			0			0
HW equilibrium	p=0.486*										p=0.364	p=0.327*			p=0.563*			p=0.626*
57*	5 (7.1)	-									55 (6.0)	6 (6)			7 (4.7)			17 (12.0)			39 (9.1)
57Q	-	-									13 (1.4)	1 (1)			0			3 (2.1)			0
57*/*/*	21 (30.0)	11 (30.6)									57 (6.2)	10 (10)			12 (8.1)			15 (10.6)			87 (20.3)
57Q/*/*	2 (2.9)	-									17 (1.8)	1 (1)			23 (15.4)			11 (7.7)			0
57Q/Q/*	-	-									35 (3.8)	0			2 (1.3)			0			1 (0.2)
57Q/Q/Q	-	-									7 (0.8)	0			0			0			0
57*/*/*/*	5 (7.1)	12 (33.3)									9 (1.0)	0			1 (0.7)			0			7 (1.6)
57Q/*/*/*	1 (1.4)	-									1 (0.1)	0			3 (2.0)			1 (0.7)			0
57Q/Q/*/*	-	-									1 (0.1)	0			0			0			0
57*/*/*/*/*	-	-									1 (0.1)	0			0			0			0
57*/*/*/*/*/*	-	-									0	0			0			0			0
Carriage of at lest one allele
p.57Ter+	65 (92.9)	36 (100)									883 (96.1)	99 (99)			149 (100)			138 (97.2)			428 (100)
p.57Gln+	11 (15.7)	-									247 (26.9)	18 (19)		35 (26.7)	39 (26.2)			24 (16.9)			3 (0.7)
classic ORF+	9 (12.8)	-									198 (21.5)			0	1 (0.7)			10 (7.0)			2 (0.5)
non-classic ORF+	2 (2.9)	-									66 (7.2)			35 (26.7)	38 (4.1)			14 (9.9)			1 (0.2)
Allele frequency
p.57Ter	0.93	1									0.84	0.91			0.88			0.92			1.00
p.57Gln	0.07	-									0.16	0.89									0.00
classic ORF	0.06	-									0.11				0			0.03			0.00
non-classic ORF	0.01	-									0.05				0.12			0.05			0.00
Combined SNP+CNV frequencies¶
FCGR2C deletion	0.05	0.07
p.57Ter (single copy)	0.61	0.37
p.57Gln (single copy)	0.07	-
p.57Ter-p.57Ter (FCGR2C duplication)	0.26	0.56
p.57Q-p.57Ter (FCGR2C duplication)	0.01	-
FCGR2C promoter haplotype
2B.2 carriers	8 (11.4)	-									209 (22.7)				23 (15.4)			12 (8.5)			2 (0.5)
2B.2 allele frequency	0.05	-									0.11				0.07			0.05			0.00
FCGR3B
Combined NA1+NA2 frequency
NA1-/NA2-	-	-									1 (0.1)	0	0	0	0			1 (0.7)	0		2 (0.5)
NA1+/NA2-	17 (24.3)	7 (19.4)	39 (20.3)	15 (57.7)		48 (52.2)			17 (17.2)		113 (12.3)	17 (17)	11 (7.9)10	31 (23.7)	37 (24.8)			16 (11.3)	5 (6.5)		171 (40.0)	41 (31.8)	53 (23.6)	116 (38.3)	15 (16.3)6
NA1+/NA2+	50 (72.5)	29 (80.6)	92 (47.9)	10 (38.5)		28 (30.4)			71 (71.7)		432 (47.0)	45 (45)	68 (48.6)	46 (35.1)	83 (55.7)			45 (31.7)	30 (39.0)		191 (44.6)	74 (57.4)	124 (55.1)	145 (47,8)	51 (55.4)
NA1-/NA2+	3 (4.4)	0	61 (31.8)	1 (3.8)		5 (5.5)			11 (11.1)		373 (40.6)	38 (38)	61 (43.6)	15 (11.4)	29 (19.5)			80 (56.3)	42 (54.5)		64 (15.0)	14 (10.9)	48 (21.3)	42 (13.9)	26 (28.3)
Carriage of at lest one allele
NA1+	67 (95.6)	36 (100)	131 (68.2)	25 (96.2)		76 (82.6)			88 (88.9)		546 (59.4)	62 (62)	79 (56.4)	100 (76.3)	120 (80.5)			61 (43.0)	35 (45.5)		362 (84.6)	115 (89.4)	177 (78.7)	261 (86.1)	66 (71.7)
NA2+	53 (75.7)	29 (80.6)	153 (79.7)	16 (61.5)		33 (35.9)			82 (82.8)		803 (87.4)	83 (83)	129 (92.1)	73 (55.7)	112 (75.2)			125 (88.0)	72 (93.5)		255 (59.6)	88 (68.2)	172 (76.4)	187 (61.7)	77 (83.7)
SH+	-	-	9 (4.7)	0		0					46 (5.0)		4 (2.9)	39 (29.8)	63 (42.3)			23 (16.2)	12 (15.6)		1 (0.2)
Allele frequency
NA1	0.59	0.62									0.35	0.38			0.47			0.26			0.62
NA2	0.41	0.38									0.62	0.62			0.30			0.65			0.38
SH	-	-									0.02	0.04			0.23			0.10			0.00
Combined SNP+CNV frequencies¶
FCGR3B deletion	0.05	-
NA1 (single copy)	0.42	0.43‡
NA2 (single copy)	0.27	0.03
NA1-NA1 (FCGR3B duplication)	0.03	-
NA1-NA2 (FCGR3B duplication)	0.23	0.54
FCGR2B
p.Thr232Ile genotype frequency
232II	60 (85.7)	36 (100)								296 (78.1)	697 (75.8)	81 (81)	351 (79.2)9	61 (46.6)	74 (49.7)	159 (46.0)	42 (43.3)	83 (58.5)		54 (61.4)	243 (56.8)	51 (60)	155 (68.9)	183 (60.4)	112 (63.6)17
232IT	10 (14.3)	-								73 (19.3)	201 (21.9)	15 (15)	81 (18.3)	59 (45)	65 (43.6)	159 (46.0)	50 (51.5)	52 (36.6)		32 (36.4)	151 (35.3)	30 (35.3)	70 (31.1)	104 (34.3)	54 (30.7)
232TT	0(0)	-								10 (2.6)	21 (2.3)	4 (4)	11 (2.5)	11 (8.4)	10 (6.7)	28 (8.1)	1 (3.1)	7 (4.9)		2 (2.3)	34 (7.9)	4 (4.7)	0	16 (5.3)	10 (5.7)
HW equilibrium	p=0.520*									p=0.040	p=0.156	p=0.0085*	p=0.068	p=0.534	p=0.394	p=0.175	p=0.0012*	p=0.753		p=0.271	p=0.129	p=0.877*	p=0.006*	p=0.807	p=0.313
Carriage of at lest one allele
p.232Ile+	70 (100)	36 (100)								369 (97.4)	898 (97.7)	96 (96)	432(97.5)	120 (91.6)	133 (89.3)	318 (91.9)	92 (94.8)	135 (95.1)		86 (97.8)	394 (92.1)	81 (62.8)	255 (100)	287 (94.7)	166 (94.3)
p.232Thr+	10 (14.3)	-								83 (21.9)	222 (24.2)	19 (19)	92 (20.8)	70 (53.4)	75 (50.3)	187 (54.0)	51 (52.6)	59 (41.5)		34 (38.6)	185 (43.2)	34 (26.4)	70 (31.1)	120 (39.6)	64 (36.4)
Allele frequency
p.232Ile	0.93	1								0.88	0.87	0.89	0.88	0.69	0.71	0.69	0.72	0.77		0.80	0.74	0.78	0.84	0.78	0.79
p.232Thr	0.07	-								0.12	0.13	0.11	0.12	0.31	0.29	0.31	0.28	0.23		0.20	0.26	0.22	0.16	0.22	0.21
FCGR2B promoter haplotype
2B.4 carriers	8 (11.4)	-									171 (18.6)			0	0			6 (4.2)			3 (0.7)
2B.4 allele frequency	0.06	-									0.10			0	0			0.02			0.00
Supp Table III. Distribution of FCGR polymorphisms in different populations
* HW equilibrium estimation is not accurate if any genotype group has less than 5 members
¶Allelic and haplotype frequencies of SNPs inside CNV regions were generally calculated using the R script described by Wineinger et al.18, and by direct counting for FCGR2C-p.57 in Llano Grande individuals, in whom this site is nonpolymorphic.
†Except N=34 for combined SNP+CNV FCGR2C and FCGR3B frequencies. Two individuals with three and four gene copies were excluded from analysis, since the used method is incompatible with copy numbers greater than two.
‡This frequency includes 4 CNR5del+ individuals from Llano Grande (allelic frequency = 0.06) with partial FCGR3B deletion , in whom the NA1 sequence is part of the hybrid FCGR3B/A gene
1de la Vega Elena CD et al. Tissue Antigens 2008; 17: 475-7.
2 Galvan CA et al. Clin Biochem 2011; 44: 1058-61.
3Kuwano ST et al. Transfusion 2000; 40:1388-92.
4 Dourado Junior ME et al. J Neuroimmunol 2016; 298:160-4.
5 Perez-Romero CA et al. Genes Immun 2019; 20: 39-45.
6 Hessner MJ et al. Transfusion 1996; 36: 895-9.
7 Nagelkerke SQ et al. Front Immunol 2019; 10: 185.
8 Breunis WB et al. Blood 2008; 111: 1029-38.
9 Niederer HA et al. Hum Mol Genet 2010; 19: 3282-94.
10 Cardoso SP et al. Vox Sang 2013; 105: 65-72.
11 Lassauniere R et al. Genes Immun 2016; 17: 93-104.
12 van den Berg L et al. Immunology 2001; 104: 87-91.
13 Hollox EJ et al. Hum Mutat 2009; 30: 477-84.
14 Chu ZT et al. Tissue Antigens 2004; 63: 21-27.
15 Zhou X et al. Nephrol Dial Transplant 2010; 25: 97-101.
16 Kyogoku C et al. Arthritis Rheum 2002; 46: 1242-54.
17 Lavu et al. J Periodontol 2016; 87: 914-22.
18 Wineinger et al. Front Genet 2011; 2: 17.

## Sheet: Table IV. LD CNRs-external SNPs
	Ecuador Highlands (Cuenca and Quito, N=70)
			FCGR2A		FCGR3A		FCGR2B		FCGR2B
			p.166H	p.166R	p.176V	p.176F	2B.1	2B.4	p.232I	p.232T
		D'	0.23	0.61	0.17	0.63	1	0.16	0.6
	CNR1dupl*	r2	0.018930	0.108987	0.022703	0.033513	0.043829	0.005203	0.009440	NA
		p	0.120718	0.285439	0.718816	0.394333	0.383057	0.744923	0.023340
		D'	0.61	0.58	0.50	1	1	1	0.35
	CNR1del	r2	0.015295	0.011449	0.037497	0.009855	0.005124	0.002544	0.056775	NA
		p	0.709355	0.874545	0.239549	0.623411	0.779974	0.404540	0.088158
	Llano Grande (N=36)
			FCGR2A		FCGR3A		FCGR2B		FCGR2B
			p.166H	p.166R	p.176V	p.176F	2B.1	2B.4	p.232I	p.232T
		D'	0.29	0.54	1
	CNR1dupl*	r2	0.041848	0.162408	0.069232	NA	NP	NP	NP	NP
		p	0.278272	0.887288	0.197740
		D'	1	0.38	1
	CNR5del	r2	0.1401356	0.005654	0.005569	NA	NP	NP	NP	NP
		p	0.041697	0.495521	0.333173
	Supp Table IV. LD between common CNR variations in each population and relevant external SNPs
	Significant LD is highlghted in boldface, and negative LD, in italics
	NA: Not applicable - Allele present in all individuals
	NP: Nonpolymorphic in the studied population
